# Supplementary material for: Evaluation of Tetraspanins in Extracellular Vesicle Bioengineering
Source: Small Sci. 2026 Mar 24;6(3):e202500533. doi: 10.1002/smsc.202500533 (PMC13098096; doi:10.1002/smsc.202500533)
Supplement: Supplementary file 1 — Supplementary Material [file SMSC-6-e202500533-s001.zip]

Archive with 9 entries (9 files):
- smsc70252-sup-0001-SuppData-S1.xlsx
- smsc70252-sup-0002-SuppData-S2.xlsx
- smsc70252-sup-0003-SuppData-S3.xlsx
- smsc70252-sup-0004-SuppData-S4.xlsx
- smsc70252-sup-0005-SuppData-S5.xlsx
- smsc70252-sup-0006-SuppData-S6.xlsx
- smsc70252-sup-0007-SuppData-S7.xlsx
- smsc70252-sup-0008-SuppData-S8.xlsx
- smsc70252-sup-0010-SuppData-S9.pdf
