# Supplementary material for: Evaluation of Tetraspanins in Extracellular Vesicle Bioengineering
Source: Small Sci. 2026 Mar 24;6(3):e202500533. doi: 10.1002/smsc.202500533 (PMC13098096; doi:10.1002/smsc.202500533)
Supplement: Supplementary file 1 — Supplementary Material [file SMSC-6-e202500533-s001.zip › smsc70252-sup-0001-SuppData-S1.xlsx]

## Sheet: S 1A
		wt	PanKO	CD9KO	CD63KO	CD81KO
		100	90.4899	83.2853	65.8501	112.968
		100	117.94	116.163	128.952	143.517
		100	94.7059	93.3824	104.412	110
		100	102.241	102.931	121.552	129.31
		100	111.652	107.304	152.87	83.1304
		100	106.61	106.102	114.746	127.119
		100	96.5574	101.639	82.623	113.443
		100	112.101	106.891	132.773	121.513
		100	110.327	116.179	125.301	138.21

## Sheet: S 1B
			Wt	Pan KO	CD9KO	CD63KO	CD81KO
			94	92	93	96	93
			91	95	92	93	94
			96	91	95	95	97

## Sheet: S 1C
			Wt	PanKO	CD9KO	CD63KO	CD81KO
			1270000	1100000	957000	1060000	1300000
			1710000	1040000	1340000	1440000	1740000
			1180000	1060000	942000	1330000	1160000
			2000000	1450000	1770000	1910000	1980000
			2030000	1870000	1680000	1960000	1870000
			2010000	1910000	1950000	1880000	1940000

## Sheet: S1 D
				Unstained	CD9-Abs	CD63-Abs	CD81-Abs
			WT	0	99.8	97.6	99.9
			PanKO	0.00285	0.012	1	1.13
			CD9KO	0	0.028	91.9	99.8
			CD63KO	0.00261	99.5	0.45	99.8
			CD81KO	0.00374	99.6	95.2	0.42

## Sheet: S 1E
					WT	PanKO	CD9KO	CD63KO	CD81KO
					0.6542	0.706693	0.759186	0.81168	0.719816
					0.614829	0.700131	0.726378	0.818241	0.700131
					0.641076	0.739501	0.693569	0.752625	0.719816
					0.621391	0.706693	0.6542	0.798556	0.660761
					0.693569	0.700131	0.700131	0.805118	0.73294
					0.667323	0.73294	0.73294	0.693569	0.73294
					0.818241	0.752625	0.713255	0.818241	0.739501
					0.73294	0.785433	0.785433	0.713255	0.765748

## Sheet: S 1F
				UT			CD9eGFP			CD63eGFP			CD81eGP
			WT	0.98	0.81	0.26	87.28	86.77	85.61	89.3	87.8	88.75	93.12	91.78	92.54
			PanKO	3.13	0.5	0.65	88.11	87.98	88.95	90.32	90.61	90.65	90.71	92.33	92.49
			CD9KO	5.46	0.36	0.8	90.63	89.7	88.97	92.04	93.78	93.45	96.53	96.44	95.59
			CD63KO	3.8	0.81	0.57	91.89	91.92	88.36	94.84	94.07	95.31	95.76	96.07	95.09
			CD81KO	3.06	0.24	0.66	92.06	90.86	88.14	93.8	95.33	94.55	94.52	94.41	93.7

## Sheet: S 1G
				Control	WT	PanKO	CD9KO	CD63KO	CD81KO
				100	98.3112	91.9652	94.7799	93.654	91.6581
				100	93.2446	90.1228	90.1228	96.0082	96.0594
				100	97.0317	88.3316	93.9099	94.2682	90.5322
				100	89.7134	88.7922	92.477	93.9099	89.7646
				100	91.1975	90.2764	95.087	90.7881	86.6428
				100	94.6776	90.5834	94.5241	93.1423	89.3552
				100	90.9417	89.2016	88.3828	90.3787	93.1423
				100	95.9058	88.7922	90.5322	88.0757	89.0993
				100	90.2764	95.9058	93.8076	94.0123	92.1699
