# Supplementary material for: Evaluation of Tetraspanins in Extracellular Vesicle Bioengineering
Source: Small Sci. 2026 Mar 24;6(3):e202500533. doi: 10.1002/smsc.202500533 (PMC13098096; doi:10.1002/smsc.202500533)
Supplement: Supplementary file 1 — Supplementary Material [file SMSC-6-e202500533-s001.zip › smsc70252-sup-0002-SuppData-S2.xlsx]

## Sheet: S 10A
	WT-Tluc-CD63	PanKO-Tluc-CD63	CD9KO-Tluc-CD63	CD63KO-Tluc-CD63	CD81KO-Tluc-CD63
	100	98.0592	106.004	104.415	98.1727
	100	91.1361	100.556	107.366	102.372
	100	88.0717	102.372	104.755	96.9243
	100	91.0226	100.897	105.436	101.237
	100	92.1575	106.798	99.6482	96.8108
	100	103.734	103.961	104.528	100.897
	100	93.7464	101.351	97.3783	102.939
	100	91.817	101.237	98.5132	98.2862
	100	105.89	100.783	104.188	102.486
	100	101.01	101.124	106.458	107.479

## Sheet: S 10B
		WT-Tluc-CD63	PanKO-Tluc-CD63	CD9KO-Tluc-CD63	CD63KO-Tluc-CD63	CD81KO-Tluc-CD63
		132	138	122	170	147
		145	146	108	168	172
		162	155	161	139	150
		151	159	138	147	135
		151	148	150	133	149

## Sheet: S 10C
		WT-Tluc-CD63	PanKO-Tluc-CD63	CD9KO-Tluc-CD63	CD63KO-Tluc-CD63	CD81KO-Tluc-CD63
		148	169	147	197	174
		160	190	140	200	188
		197	172	182	180	214
		185	183	179	189	184
		172	176	195	183	184

## Sheet: S 10D
			HEK293T-Tluc-CD63	PanKO-Tluc-CD63	CD9KO-Tluc-CD63	CD63KO-Tluc-CD63	CD81KO-Tluc-CD63
			0.0016	0.00223	0.0024	0.003	0.0029
			0.0016	0.00221	0.0025	0.003	0.0028
			0.0017	0.0023	0.0025	0.0029	0.0028
			0.0016	0.00228	0.0022	0.0024	0.0021
			0.0016	0.00225	0.0024	0.0028	0.0027
			0.0016	0.0023	0.0024	0.0028	0.0026

## Sheet: S 10E
				HEKWT-EVs			PANKO-EVs			CD63KO-EVs			Wt-TlucCD63-EVs			PanKO-TlucCD63-EVs			CD63KO-TlucCD63-EVs
			TSPAN2	0	0	0	0	0	0	0	0	0	26300000	21800000		37000000	30000000		16100000	17600000
			TSPAN5	0	0	0	0	0	0	0	0	0	18000000	15000000		0	0		14700000	16300000
			TSPAN15	0	0	0	0	0	0	0	0	0	14500000	13100000		0	0		11700000	11700000
			TSPAN17	0	0	0	0	0	0	0	0	0	4880000	4740000		0	0		5120000	4960000
			TSPAN18	0	0	0	0	0	0	0	0	0	19600000	11500000		0	0		17500000	16800000
			TSPAN33	0	0	0	0	0	0	0	0	0	9050000	8340000		0	0		10600000	16300000

## Sheet: S 10F
					HEKWT-EVs			PANKO-EVs			CD63KO-EVs			Wt-TlucCD63-EVs			PanKO-TlucCD63-EVs			CD63KO-TlucCD63-EVs
				TSPAN3	4580000	3170000	2710000	8510000	8080000	5520000	2320000	4760000	8200000	86300000	113000000		40000000	32900000		192000000	151000000
				TSPAN4	7550000	5590000	6600000	8060000	10700000	5600000	7460000	0*	10700000	160000000	225000000		154000000	79800000		217000000	129000000
				TSPAN6	47300000	27300000	26600000	43300000	43100000	34600000	30500000	35900000	27700000	271000000	356000000		253000000	230000000		334000000	339000000
				TSPAN7	2060000	8430000	6640000	7810000	9230000	19400000	1430000	2100000	3650000	56100000	36000000		27200000	32300000		40700000	50500000
				CD151	4820000	4230000	3930000	6920000	6330000	5080000	6400000	10600000	4510000	266000000	420000000		338000000	222000000		249000000	177000000
