# Supplementary material for: Evaluation of Tetraspanins in Extracellular Vesicle Bioengineering
Source: Small Sci. 2026 Mar 24;6(3):e202500533. doi: 10.1002/smsc.202500533 (PMC13098096; doi:10.1002/smsc.202500533)
Supplement: Supplementary file 1 — Supplementary Material [file SMSC-6-e202500533-s001.zip › smsc70252-sup-0003-SuppData-S3.xlsx]

## Sheet: S 13A
		WT-Tluc-CD81	PanKO-Tluc-CD81	CD9KO-Tluc-CD81	CD63KO-Tluc-CD81	CD81KO-Tluc-CD81
		100	103.381	113.198	99.6243	103.503
		100	96.4732	95.0188	115.016	108.108
		100	94.6552	98.0487	98.8971	101.927
		100	98.1699	95.2612	99.5031	94.8976
		100	99.6243	100.109	95.2612	90.8981
		100	98.8971	97.9275	99.7455	94.8976
		100	100.23	95.9884	93.5644	94.7764
		100	96.4732	99.7455	103.987	103.381
		100	113.077	107.745	100.23	93.6856
		100	95.746	95.0188	101.442	101.2

## Sheet: S 13B
			WT-Tluc-CD81	PanKO-Tluc-CD81	CD9KO-Tluc-CD81	CD63KO-Tluc-CD81	CD81KO-Tluc-CD81
			149.9	165.5	163.6	161.9	156.7
			152.7	155	164.7	151.3	170.9
			137	144.1	157.1	151.4	157.8
			154.8	158.1	159.3	165.6	152
			171.3	167.8	139.4	130	172.2
			173.1	141	145	152	153.4

## Sheet: S 13C
			WT-Tluc-CD81	PanKO-Tluc-CD81	CD9KO-Tluc-CD81	CD63KO-Tluc-CD81	CD81KO-Tluc-CD81
			180	182	187.9	183.3	182.2
			186	190	184.8	188.6	187.5
			191	188.4	182.8	190.8	187.3
			196.4	186.2	200.8	182.8	186.7
			201.2	183.1	202.4	187.7	192.4
			189.8	186	198.9	191	189.7

## Sheet: S 13D
					WT-Tluc-CD81	PanKO-Tluc-CD81	CD9KO-Tluc-CD81	CD63KO-Tluc-CD81	CD81KO-Tluc-CD81
					0.0164	0.032	0.0262	0.0227	0.029
					0.0191	0.0319	0.024	0.027	0.0297
					0.0192	0.034	0.0251	0.025	0.0282
					0.0124	0.0319	0.022	0.0259	0.0275
					0.0203	0.0321	0.0235	0.0247	0.0278

## Sheet: S 13E
					HEKWT-EVs			PANKO-EVs			CD81KO-EVS			Wt-TlucCD81-EVs			PanKO-TlucCD81-EVs			CD63KO-TlucCD81-EVs
				TSPAN3	4580000	3170000	2710000	8510000	8080000	5520000	0*	1740000	1390000	167000000	156000000		97200000	99700000		71200000	59800000
				TSPAN4	7550000	5590000	6600000	8060000	10700000	5600000	5090000	6830000	5820000	141000000	105000000		485000000	504000000		569000000	224000000
				TSPAN6	47300000	27300000	26600000	43300000	43100000	34600000	26400000	25200000	23700000	342000000	361000000		696000000	742000000		695000000	494000000
				TSPAN7	2060000	8430000	6640000	7810000	9230000	19400000	1160000	1190000	847000	40500000	28600000		49200000	55000000		48400000	49100000
				CD151	4820000	4230000	3930000	6920000	6330000	5080000	2340000	3420000	2280000	314000000	363000000		554000000	616000000		763000000	544000000

## Sheet: S 13F
					HEKWT-EVs			PANKO-EVs			CD81KO-EVS			Wt-TlucCD81-EVs			PanKO-TlucCD81-EVs			CD63KO-TlucCD81-EVs
				TSPAN2	0	0	0	0	0	0	0	0	0	25000000	26600000		35600000	40900000		47200000	42900000
				TSPAN5	0	0	0	0	0	0	0	0	0	12900000	14300000		13200000	0		18000000	0
				TSPAN15	0	0	0	0	0	0	0	0	0	12600000	16600000		10900000	10900000		17200000	12700000
				TSPAN17	0	0	0	0	0	0	0	0	0	4090000	4390000		0	0		5040000	5240000
				TSPAN18	0	0	0	0	0	0	0	0	0	25400000	29200000		24100000	21000000		31200000	29000000
				TSPAN33	0	0	0	0	0	0	0	0	0	13500000	16800000		9650000	12100000		14600000	13000000
