# Supplementary material for: Evaluation of Tetraspanins in Extracellular Vesicle Bioengineering
Source: Small Sci. 2026 Mar 24;6(3):e202500533. doi: 10.1002/smsc.202500533 (PMC13098096; doi:10.1002/smsc.202500533)
Supplement: Supplementary file 1 — Supplementary Material [file SMSC-6-e202500533-s001.zip › smsc70252-sup-0004-SuppData-S4.xlsx]

## Sheet: S 14F
	WT-CD63mNG	PanKO-CD63mNG	CD9KO-CD63mNG	CD63KO-CD63mNG	CD81KO-CD63mNG
	184	204	219	206	191
	184	183	185	191	222
	187	181	187	180	187

## Sheet: S 14G
		WT-CD63mNG	PanKO-CD63mNG	CD9KO-CD63mNG	CD63KO-CD63mNG	CD81KO-CD63mNG
		146	163	150	159	150
		155	138	129	147	172
		134	127	145	153	142
