# Supplementary material for: Evaluation of Tetraspanins in Extracellular Vesicle Bioengineering
Source: Small Sci. 2026 Mar 24;6(3):e202500533. doi: 10.1002/smsc.202500533 (PMC13098096; doi:10.1002/smsc.202500533)
Supplement: Supplementary file 1 — Supplementary Material [file SMSC-6-e202500533-s001.zip › smsc70252-sup-0005-SuppData-S5.xlsx]

## Sheet: S 15F
	WT-CD81mNG	PanKO-CD81mNG	CD9KO-CD81mNG	CD63KO-CD81mNG	CD81KO-CD81mNG
	139	144	138	142	151
	185	208	192	185	198

## Sheet: S 15G
		WT-CD81mNG	PanKO-CD81mNG	CD9KO-CD81mNG	CD63KO-CD81mNG	CD81KO-CD81mNG
		130	130	139	125	130
		148	147	129	140	152
