# Supplementary material for: Evaluation of Tetraspanins in Extracellular Vesicle Bioengineering
Source: Small Sci. 2026 Mar 24;6(3):e202500533. doi: 10.1002/smsc.202500533 (PMC13098096; doi:10.1002/smsc.202500533)
Supplement: Supplementary file 1 — Supplementary Material [file SMSC-6-e202500533-s001.zip › smsc70252-sup-0006-SuppData-S6.xlsx]

## Sheet: S 16C
			Wt-CD81mNG	PANKO-CD81mNG	CD9KO-CD81mNG	CD63KO-CD81mNG	CD81KO-CD81mNG
			44.5	46.5	44.6	48	49
			44.6	46.1	43.4	46	45.6

## Sheet: S 16E
			Wt-CD81mNG	PANKO-CD81mNG	CD9KO-CD81mNG	CD63KO-CD81mNG	CD81KO-CD81mNG
			51145	58696	62694	60341	64437
			45744	59825	57928	57579	59192
