# Supplementary material for: Evaluation of Tetraspanins in Extracellular Vesicle Bioengineering
Source: Small Sci. 2026 Mar 24;6(3):e202500533. doi: 10.1002/smsc.202500533 (PMC13098096; doi:10.1002/smsc.202500533)
Supplement: Supplementary file 1 — Supplementary Material [file SMSC-6-e202500533-s001.zip › smsc70252-sup-0007-SuppData-S7.xlsx]

## Sheet: S 7A
		WT-Tluc-CD9	PanKO-Tluc-CD9	CD9KO-Tluc-CD9	CD63KO-Tluc-CD9	CD81KO-Tluc-CD9
		100	100.955	94.4183	101.681	107.734
		100	99.6234	98.7761	98.0498	100.592
		100	98.7761	96.3551	97.9287	94.2972
		100	100.592	98.7761	95.7498	90.6658
		100	89.4553	99.8655	98.534	93.8131
		100	94.2972	86.5501	95.0235	97.0814
		100	96.8393	89.2132	90.3026	93.4499
		100	98.1708	98.1708	96.7182	96.5972
		100	104.829	108.218	101.681	103.134

## Sheet: S 7B
			WT-Tluc-CD9	PanKO-Tluc-CD9	CD9KO-Tluc-CD9	CD63KO-Tluc-CD9	CD81KO-Tluc-CD9
			147	162	202	153	126
			144	163	160	186	173
			175	179	148	171	178

## Sheet: S 7C
			WT-Tluc-CD9	PanKO-Tluc-CD9	CD9KO-Tluc-CD9	CD63KO-Tluc-CD9	CD81KO-Tluc-CD9
			170	201	204	168	157
			172	193	213	174	197
			169	202	182	166	204
			159		147	216	199
			216		150	222	152
							155

## Sheet: S 7D
			WT-Tluc-CD9	PanKO-Tluc-CD9	CD9KO-Tluc-CD9	CD63KO-Tluc-CD9	CD81KO-Tluc-CD9
			0.0149	0.0277	0.0305	0.0212	0.0275
			0.0176	0.0255	0.0304	0.0255	0.0282
			0.0177	0.0266	0.0325	0.0235	0.0267
			0.0109	0.0235	0.0304	0.0244	0.026
			0.0188	0.025	0.0306	0.0232	0.0263

## Sheet: S 7E
			HEKWT-EVs			PANKO-EVs			CD9KO-EVs			Wt-TlucCD9-EVs			PanKO-TlucCD9-EVs			CD9KO-TlucCD9-EVs
		TSPAN2	0	0	0	0	0	0	0	0	0	20400000	21900000		5930000	12600000		40700000	42400000
		TSPAN5	0	0	0	0	0	0	0	0	0	14500000	15100000		15700000	0		25900000	15600000
		TSPAN15	0	0	0	0	0	0	0	0	0	14700000	15800000		26000000	21100000		13000000	16100000
		TSPAN17	0	0	0	0	0	0	0	0	0	4080000	4780000		9800000	5020000		5460000	4770000
		TSPAN18	0	0	0	0	0	0	0	0	0	21100000	21600000		14700000	29500000		17700000	25000000
		TSPAN33	0	0	0	0	0	0	0	0	0	7160000	4890000		5510000	4870000		14000000	9970000

## Sheet: S 7F
			HEKWT-EVs			PANKO-EVs			CD9KO-EVs			Wt-TlucCD9-EVs			PanKO-TlucCD9-EVs			CD9KO-TlucCD9-EVs
		TSPAN3	4580000	3170000	2710000	8510000	8080000	5520000	2090000	1540000	1210000	165000000	174000000		94500000	124000000		107000000	110000000
		TSPAN4	7550000	5590000	6600000	8060000	10700000	5600000	7630000	5960000	5860000	218000000	250000000		180000000	153000000		317000000	159000000
		TSPAN6	47300000	27300000	26600000	43300000	43100000	34600000	22400000	21700000	23000000	311000000	357000000		139000000	173000000		619000000	615000000
		TSPAN7	2060000	8430000	6640000	7810000	9230000	19400000	1710000	1410000	1450000	23000000	22400000		18200000	18300000		42100000	79600000
		CD151	4820000	4230000	3930000	6920000	6330000	5080000	3220000	3360000	4350000	273000000	331000000		254000000	345000000		364000000	328000000
